# Supplementary material for: Long Intergenic Noncoding RNA OIN1 Promotes Ovarian Cancer Growth by Modulating Apoptosis-Related Gene Expression
Source: Int J Mol Sci. 2021 Oct 18;22(20):11242. doi: 10.3390/ijms222011242 (PMC8541687; doi:10.3390/ijms222011242)
Supplement: Supplementary file 1 [file ijms-22-11242-s001.zip]

Archive with 1 entries (1 files):
- ijms-1409600-supplementary.pdf
